# Supplementary material for: Dynamic Distribution of ASIC1a Channels and Other Proteins within Cells Detected through Fractionation
Source: Membranes (Basel). 2022 Mar 31;12(4):389. doi: 10.3390/membranes12040389 (PMC9027401; doi:10.3390/membranes12040389)
Supplement: Supplementary file 1 [file membranes-12-00389-s001.zip]

Archive with 1 entries (1 files):
- membranes-1621317-supplementary.pdf
